# Supplementary material for: Behavioral Evidence for Enhanced Processing of the Minor Component of Binary Odor Mixtures in Larval Drosophila
Source: Front Psychol. 2017 Nov 6;8:1923. doi: 10.3389/fpsyg.2017.01923 (PMC5672140; doi:10.3389/fpsyg.2017.01923)
Supplement: Table S1 — The table presents the data underlying the displayed figures and reported statistics. [file Table1.XLSX]

## Sheet: 1A
	Group 1	Group 2	Group 3	Group 4	Group 5	Group 6	Group 7	Group 8	Group 9	Group 10	Group 11	Group 12	Group 13	Group 14	Group 15	Group 16	Group 17	Group 18	Group 19	Group 20	Group 21	Group 22
Test mixture BA; HA	10; 0	10; 0	9,5; 0,5	9,5; 0,5	8,5; 1,5	8,5; 1,5	8; 2	8; 2	6; 4	6; 4	5; 5	5; 5	4; 6	4; 6	2; 8	2; 8	1,5; 8,5	1,5; 8,5	0,5; 9,5	0,5; 9,5	0; 10	0; 10
Preference	0.142857	-0.216216	0.6	0.0444444	0.290323	-0.290323	0.483871	0.166667	0.0789474	-0.0625	-0.266667	-0.518519	-0.151515	0.111111	0.542857	0.121212	-0.46875	0.0285714	-0.128205	0.392857	0	-0.0681818
Preference	0.0697674	0.209302	0.542857	-0.0697674	0.133333	-0.387097	0.114286	0.21875	-0.0232558	0.263158	0.09375	-0.151515	0.354839	-0.105263	0.114286	0.151515	0.0357143	-0.242424	-0.266667	0.047619	-0.363636	0.0714286
Preference	0.3	-0.0740741	-0.108108	0.0681818	0.407407	0.0333333	0.470588	-0.0277778	0.108696	-0.0416667	-0.21875	0.419355	-0.0588235	-0.0540541	0.166667	0.393939	-0.388889	0.147059	0.027027	0.35	-0.484848	0.514286
Preference	0.361702	-0.27027	0.2	-0.1	-0.0625	0.0540541	0.657895	0.0833333	0	-0.133333	-0.103448	-0.107143	0.285714	0.117647	0.30303	0.125	-0.233333	0.0322581	-0.0384615	0.0454545	-0.365854	0.454545
Preference	0.148148	0	0.325	-0.0512821	0.5625	0.09375	0.0277778	-0.1875	-0.0606061	0.290323	0.28	-0.289474	0.5	0.189189	-0.0285714	0.257143	-0.511628	-0.258065	-0.269231	0.5625	-0.2	0.121212
Preference	0.107143	0.0294118	0.326531	0.170732	0.192308	-0.181818	-0.292683	0.243243	0.222222	0.235294	-0.37931	-0.178571	0.075	0.222222	-0.0444444	0	-0.333333	0.268293	-0.371429	0.263158	-0.0967742	0.25
Preference	-0.0555556	-0.0322581	0.394737	-0.261905	-0.0967742	0.16129	0.0512821	-0.258065	-0.105263	-0.184211	-0.0714286	-0.171429	0.0882353	-0.0909091	-0.257143	-0.175	-0.097561	0.410256	-0.558824	0.0571429	-0.0967742	0.310345
Preference	-0.0689655	0	0.931818	-0.153846	-0.0882353	-0.178571	-0.25	-0.133333	-0.290323	0.518519	0.0714286	-0.153846	-0.138889	0.171429	-0.470588	0.365854	-0.1	0.307692	0.0967742	-0.193548	0.1	0.115385
Preference	0.407407	-0.423077	0.28125	-0.324324	0.413793	0.0555556	0.0625	0.294118	0.171429	0.15625	0	0.324324	-0.03125	0.0333333	-0.037037	0.375	-0.242424	-0.0967742	-0.538462	-0.0526316	-0.242424	0.37037
Preference	0.485714	-0.228571	0.285714	0.103448	0.34375	-0.0909091	0	0.121212	-0.25	0.5	-0.166667	0.272727	0.428571	0.15625	0.208333	0.241379	-0.317073	-0.125	-0.189189	-0.114286	-0.382353	0.3125
Preference	0.323529	-0.0909091	0	0.0967742	-0.222222	-0.205882	0.0967742	0	-0.0625	0	-0.0571429	0.382353	-0.0645161	0.275862	-0.1	0.5	-0.2	-0.0294118	-0.485714	-0.025	-0.542857	0.484848
Preference	0.0666667	-0.272727	0.242424	-0.241379	0.194444	0.138889	0.323529	0.258065	-0.0294118	-0.424242	0.025	0.323529	0.4375	-0.0571429	0.0416667	-0.16	0.117647	0.162791	-0.111111	0.0294118	-0.219512	0.542857
Preference	0.266667	-0.533333	-0.0909091	-0.03125	0.333333	-0.344828	0.4375	0.15625	0.103448	0.612903	0.1	-0.151515	0.0384615	0.107143	-0.612903	0.030303	0.137931	0.1	-0.419355	0.357143	-0.0277778	0.361111
Preference	0.178571	-0.344828	0.272727	-0.46875	-0.354839	-0.142857	0	0.444444	0.0333333	-0.322581	0.0689655	0.36	-0.233333	-0.1	-0.129032	0	-0.3	0.09375	-0.291667	-0.037037	-0.106383	0.266667
Preference	0.178571	-0.333333	0.03125	-0.178571	-0.103448	0.225806	-0.384615	-0.25	-0.241379	0.444444	-0.21875	0.103448	-0.290323	-0.142857	-0.03125	-0.0689655	-0.3125	0.344828	-0.21875	0.133333	-0.485714	0.27451
Preference	-0.222222	-0.0384615	0.323529	0.178571	-0.037037	-0.277778	-0.103448	-0.454545	-0.28125	-0.241379	-0.387097	-0.0416667	-0.0333333	-0.0909091	-0.1875	-0.117647	-0.366667	-0.0645161	-0.419355	-0.0666667	-0.0769231	0.190476
Preference	0.551724	-0.189189	0	-0.451613	0.181818	0	0.225806	-0.030303	0.193548	0.242424	0.5	0.416667	0.0645161	0.344828	-0.0277778	-0.166667	-0.266667	0.176471	-0.111111	0.5625	-0.388889	0.484848
Preference	0.166667	-0.0322581	-0.0645161	0.28125	0.322581	-0.0285714	0.241379	0	-0.21875	0.236842	0.0769231	-0.0769231	-0.366667	-0.0571429	-0.0967742	-0.0555556	-0.382353	0.515152	-0.193548	0.216216	0.0833333	0.264706
Preference	0.129032	0.16129	0.695652	-0.290323	0.285714	0.0344828	-0.0909091	0	0.0357143	-0.242424	0	0.179487	-0.0333333	0	-0.322581	0.172414	-0.241379	-0.0277778	-0.114286	0.181818	0.0277778	0.2
Preference	0.454545	0.117647	0.277778	-0.0588235	0.290323	0.0833333	0	0.133333	0.121212	0.592593	-0.027027	-0.214286	-0.387097	0.241379	0.0227273	-0.09375	-0.166667	0.384615	-0.461538	0.193548	-0.21875	-0.205128
Preference	0.272727	-0.0869565					0.37931	0.0666667							0.111111	0.5					0.0322581	-0.0967742
Preference	-0.148148	0.258065					0	0.464286							-0.518519	0.75					-0.517241	0.0714286
Preference	-0.173913	0.0357143					-0.241379	0.555556							-0.172414	0.37931					-0.484848	0.5
Preference	0.62963	0.0714286					0.384615	-0.444444							0.285714	-0.0869565					0.433333	0.296296
Preference	0.692308	0.333333					0.4	0.551724							0.291667	0.36					0.173913	0.741935
Preference	0.172414	0.538462					0.0714286	0.56							0.555556	0.40625					0.0384615	0.37037
Preference	-0.0333333	-0.2					-0.0333333	0.222222							-0.291667	-0.133333					-0.115385	0.28125
Preference	-0.111111	-0.464286					-0.586207	0.172414							-0.259259	0.103448					-0.428571	0.384615
Preference	0.689655	-0.555556					0.230769	-0.142857							0.407407	0.48					0.192308	0.0689655
Preference	0.481481	0.333333					0.434783	0.346154							-0.08	0.4					-0.28	0.75
Preference	-0.37931	-0.037037					0.0666667	0.346154							-0.428571	0.192308					-0.862069	0.413793
Preference	0.413793	-0.448276					0.478261	-0.166667							0.04	0.0344828					0.08	0.133333
Preference	0.766667	0.3					0.7	0.366667							0.0357143	0.7					0.310345	0.703704
Preference	0.555556	-0.24					0.580645	0.517241							0.206897	0.72					0.366667	0.344828
Preference	0.448276	-0.307692					0	-0.172414							-0.0357143	0.04					-0.230769	-0.310345
Preference	-0.214286	-0.275862					-0.214286	-0.185185							-0.692308	-0.103448					-0.269231	0.392857
Preference	0.827586	-0.107143					0.566667	0.0740741							0.0833333	0.275862					-0.0689655	-0.37931
Preference	0.37931	0.129032					0.037037	0.689655							-0.333333	0.5625					-0.793103	0.62963
Preference	0.16	0.413793					-0.259259	0.208333							-0.481481	0.333333					-0.392857	0.37931
Preference	0.678571	-0.0333333					0.48	-0.5							0.481481	-0.037037					0.357143	0.0689655
Sample size	40	40	20	20	20	20	40	40	20	20	20	20	20	20	40	40	20	20	20	20	40	40

## Sheet: 1B
	Combined groups 1,2	Combined groups 3,4	Combined groups 5,6	Combined groups 7,8	Combined groups 9,10	Combined groups 11,12	Combined groups 13,14	Combined groups 15,16	Combined fo groups 17,18	Combined groups 19,20	Combined groups 21,22
∆Preference	0.179537	0.277778	0.290323	0.158602	0.0707237	0.125926	-0.131313	0.210823	-0.248661	-0.260531	0.0340909
∆Preference	-0.0697674	0.306312	0.260215	-0.0522321	-0.143207	0.122633	0.230051	-0.0186147	0.139069	-0.157143	-0.217532
∆Preference	0.187037	-0.088145	0.187037	0.249183	0.0751812	-0.319052	-0.00238474	-0.113636	-0.267974	-0.161486	-0.499567
∆Preference	0.315986	0.15	-0.058277	0.287281	0.0666667	0.00184729	0.0840336	0.0890152	-0.132796	-0.041958	-0.4102
∆Preference	0.0740741	0.188141	0.234375	0.107639	-0.175464	0.284737	0.155405	-0.142857	-0.126782	-0.415865	-0.160606
∆Preference	0.0388655	0.0778995	0.187063	-0.267963	-0.00653595	-0.100369	-0.0736111	-0.0222222	-0.300813	-0.317293	-0.173387
∆Preference	-0.0116487	0.328321	-0.129032	0.154673	0.0394737	0.05	0.0895722	-0.0410714	-0.253909	-0.307983	-0.20356
∆Preference	-0.0344828	0.542832	0.0451681	-0.0583333	-0.404421	0.112637	-0.155159	-0.418221	-0.203846	0.145161	-0.00769231
∆Preference	0.415242	0.302787	0.179119	-0.115809	0.00758929	-0.162162	-0.0322917	-0.206019	-0.072825	-0.242915	-0.306397
∆Preference	0.357143	0.091133	0.21733	-0.0606061	-0.375	-0.219697	0.136161	-0.016523	-0.0960366	-0.0374517	-0.347426
∆Preference	0.207219	-0.0483871	-0.00816993	0.0483871	-0.03125	-0.219748	-0.170189	-0.3	-0.0852941	-0.230357	-0.513853
∆Preference	0.169697	0.241902	0.0277778	0.0327324	0.197415	-0.149265	0.247321	0.100833	-0.0225718	-0.0702614	-0.381185
∆Preference	0.4	-0.0298295	0.33908	0.140625	-0.254727	0.125758	-0.0343407	-0.321603	0.0189655	-0.388249	-0.194444
∆Preference	0.2617	0.370739	-0.105991	-0.222222	0.177957	-0.145517	-0.0666667	-0.0645161	-0.196875	-0.127315	-0.186525
∆Preference	0.255952	0.104911	-0.164627	-0.0673077	-0.342912	-0.161099	-0.0737327	0.0188578	-0.328664	-0.176042	-0.380112
∆Preference	-0.0918803	0.072479	0.12037	0.175549	-0.0199353	-0.172715	0.0287879	-0.0349265	-0.151075	-0.176344	-0.1337
∆Preference	0.370457	0.225806	0.0909091	0.128055	-0.0244379	0.0416667	-0.140156	0.0694444	-0.221569	-0.336806	-0.436869
∆Preference	0.0994624	-0.172883	0.175576	0.12069	-0.227796	0.0769231	-0.154762	-0.0206093	-0.448752	-0.204882	-0.0906863
∆Preference	-0.016129	0.492987	0.125616	-0.0454545	0.139069	-0.0897436	-0.0166667	-0.247497	-0.106801	-0.148052	-0.0861111
∆Preference	0.168449	0.168301	0.103495	-0.0666667	-0.23569	0.0936293	-0.314238	0.0582386	-0.275641	-0.327543	-0.0068109
∆Preference	0.179842			0.156322				-0.194444			0.0645161
∆Preference	-0.203106			-0.232143				-0.634259			-0.294335
∆Preference	-0.104814			-0.398467				-0.275862			-0.492424
∆Preference	0.279101			0.41453				0.186335			0.0685185
∆Preference	0.179487			-0.0758621				-0.0341667			-0.284011
∆Preference	-0.183024			-0.244286				0.0746528			-0.165954
∆Preference	0.0833333			-0.127778				-0.0791667			-0.198317
∆Preference	0.176587			-0.37931				-0.181354			-0.406593
∆Preference	0.622605			0.186813				-0.0362963			0.0616711
∆Preference	0.0740741			0.0443144				-0.24			-0.515
∆Preference	-0.171137			-0.139744				-0.31044			-0.637931
∆Preference	0.431034			0.322464				0.00275862			-0.0266667
∆Preference	0.233333			0.166667				-0.332143			-0.196679
∆Preference	0.397778			0.0317019				-0.256552			0.0109195
∆Preference	0.377984			0.0862069				-0.0378571			0.0397878
∆Preference	0.0307882			-0.0145503				-0.29443			-0.331044
∆Preference	0.467365			0.246296				-0.0962644			0.155172
∆Preference	0.125139			-0.326309				-0.447917			-0.711367
∆Preference	-0.126897			-0.233796				-0.407407			-0.386084
∆Preference	0.355952			0.49				0.259259			0.144089
Sample size	40	20	20	40	20	20	20	40	20	20	40

## Sheet: 1C
	Combined groups 1,2,21,22	Combined groups 3,4,19,20	Combined groups 5,6,17,18	Combined groups 7,8,15,16	Combined groups 9,10,13,14	Combined groups 11,12
norm-∆PREF	0.980093	1.51639	1.58487	0.865811	0.386081	0.687431
norm-∆PREF	-0.380861	1.67216	1.42052	-0.285136	-0.781768	0.669452
norm-∆PREF	1.02104	-0.481184	1.02104	1.36029	0.410415	-1.74171
norm-∆PREF	1.72497	0.818851	-0.318135	1.56827	0.363934	0.0100844
norm-∆PREF	0.404371	1.02706	1.27946	0.587602	-0.957861	1.55438
norm-∆PREF	0.212167	0.425254	1.02118	-1.46281	-0.0356798	-0.547918
norm-∆PREF	-0.0635906	1.79231	-0.704388	0.844363	0.215487	0.27295
norm-∆PREF	-0.188242	2.96333	0.246573	-0.318442	-2.20774	0.614888
norm-∆PREF	2.26681	1.65292	0.977811	-0.632202	0.04143	-0.885245
norm-∆PREF	1.94965	0.497496	1.1864	-0.330849	-2.04713	-1.19933
norm-∆PREF	1.13121	-0.264146	-0.0445998	0.264146	-0.170594	-1.19961
norm-∆PREF	0.926377	1.32054	0.151639	0.178687	1.07769	-0.814838
norm-∆PREF	2.1836	-0.16284	1.85104	0.767673	-1.39056	0.686512
norm-∆PREF	1.42862	2.02387	-0.578605	-1.21311	0.971469	-0.79438
norm-∆PREF	1.39725	0.572709	-0.898702	-0.367433	-1.87196	-0.879442
norm-∆PREF	-0.501576	0.395664	0.657103	0.958321	-0.108827	-0.942853
norm-∆PREF	2.02233	1.23268	0.496274	0.699052	-0.133407	0.227459
norm-∆PREF	0.542966	-0.94377	0.958471	0.658846	-1.24354	0.419924
norm-∆PREF	-0.0880485	2.69122	0.685738	-0.248137	0.75918	-0.489911
norm-∆PREF	0.919566	0.918755	0.564978	-0.363934	-1.28664	0.511124
norm-∆PREF	0.981759	1.42224	1.35744	0.853362	0.71684
norm-∆PREF	-1.10876	0.857844	-0.75918	-1.26727	-1.25585
norm-∆PREF	-0.572179	0.881556	1.46287	-2.17524	0.0130183
norm-∆PREF	1.52361	0.229049	0.724933	2.26292	-0.45874
norm-∆PREF	0.979822	2.27021	0.692103	-0.414132	-0.84836
norm-∆PREF	-0.999129	1.73211	1.64214	-1.33356	0.401844
norm-∆PREF	0.454917	1.68128	1.38609	-0.69754	-0.488975
norm-∆PREF	0.963992	-0.792437	1.1128	-2.07066	0.847013
norm-∆PREF	3.39881	1.32608	0.397553	1.01982	0.176281
norm-∆PREF	0.404371	0.204449	0.524265	0.241913	-0.743303
norm-∆PREF	-0.934237	1.25752	0.465621	-0.762862	0.929064
norm-∆PREF	2.35302	0.383558	0.12322	1.76033	-1.35013
norm-∆PREF	1.27377	2.11945	-0.103533	0.909835	0.187466
norm-∆PREF	2.17147	0.695013	1.07474	0.173061	0.363934
norm-∆PREF	2.06342	0.961013	1.79418	0.470604	0.402508
norm-∆PREF	0.168073	0.962664	0.824721	-0.07943	-0.157153
norm-∆PREF	2.55135	1.83862	1.20955	1.34453	0.765112
norm-∆PREF	0.683135	1.11845	2.44974	-1.78132	0.844847
norm-∆PREF	-0.69273	0.808217	0.583026	-1.2763	0.0909835
norm-∆PREF	1.94315	1.78806	1.50473	2.67491	1.71543
norm-∆PREF	-0.186103			-1.15088
norm-∆PREF	1.18751			0.101618
norm-∆PREF	2.72714			0.620342
norm-∆PREF	2.23928			-0.485935
norm-∆PREF	0.87675			0.779859
norm-∆PREF	0.946522			0.121311
norm-∆PREF	1.11123			0.224209
norm-∆PREF	0.0419924			2.28307
norm-∆PREF	1.67263			1.12466
norm-∆PREF	1.8966			0.0901992
norm-∆PREF	2.80513			1.6377
norm-∆PREF	2.08089			-0.55045
norm-∆PREF	1.06147			1.75563
norm-∆PREF	1.01824			0.352194
norm-∆PREF	2.07504			-0.102945
norm-∆PREF	0.729868			0.190664
norm-∆PREF	2.38487			-0.379098
norm-∆PREF	0.495057			0.112506
norm-∆PREF	0.470081			1.35109
norm-∆PREF	0.0371808			-0.317925
norm-∆PREF	-0.352194			1.06147
norm-∆PREF	1.60678			3.46243
norm-∆PREF	2.68815			1.50593
norm-∆PREF	-0.374043			-1.01721
norm-∆PREF	1.55042			0.186516
norm-∆PREF	0.905947			-0.40753
norm-∆PREF	1.08262			0.432172
norm-∆PREF	2.2196			0.990012
norm-∆PREF	-0.336663			0.198142
norm-∆PREF	2.81139			1.31016
norm-∆PREF	3.48247			1.69469
norm-∆PREF	0.145574			-0.0150593
norm-∆PREF	1.07368			1.81317
norm-∆PREF	-0.0596099			1.40052
norm-∆PREF	-0.217202			0.206663
norm-∆PREF	1.80717			1.60729
norm-∆PREF	-0.847088			0.525508
norm-∆PREF	3.88336			2.44518
norm-∆PREF	2.10763			2.22404
norm-∆PREF	-0.786581			-1.4153
Sample size	80	40	40	80	40	20

## Sheet:  2A
	Group 1	Group 2	Group 3	Group 4	Group 5	Group 6	Group 7	Group 8	Group 9	Group 10	Group 11	Group 12	Group 13	Group 14	Group 15	Group 16
Test mixture 1-OCT-3-OL; 3-OCT	10; 0	10; 0	9; 1	9; 1	8; 2	8; 2	6; 4	6; 4	4; 6	4; 6	2; 8	2; 8	1; 9	1; 9	0; 10	0; 10
Preference	0	-0.4	0.352941	0.405405	0.205882	-0.65625	0.0740741	0.133333	0.147059	-0.375	-0.461538	-0.28	-0.433333	0.117647	-0.565217	-0.375
Preference	0.0322581	-0.166667	-0.103448	-0.333333	0.264706	-0.137931	-0.181818	-0.04	-0.242424	-0.310345	-0.25	0.5	-0.382353	-0.137931	-0.272727	0.310345
Preference	-0.137931	-0.366667	0.0555556	-0.228571	-0.461538	-0.571429	-0.3	-0.428571	-0.515152	0	-0.375	0.111111	0.0645161	0	-0.583333	0.181818
Preference	-0.205882	-0.482759	-0.323529	0.0789474	-0.382353	-0.166667	-0.147059	-0.133333	-0.516129	-0.21875	0.322581	-0.111111	-0.366667	-0.285714	-0.533333	-0.037037
Preference	-0.138889	-0.117647	0	-0.416667	-0.375	-0.4	-0.741935	-0.517241	-0.185185	-0.178571	-0.153846	0.321429	-0.236842	-0.111111	-0.272727	0.225806
Preference	-0.21875	-0.125	-0.075	-0.228571	-0.5	-0.458333	-0.333333	0	-0.344828	-0.1	-0.258065	0.2	-0.225806	0.129032	-0.434783	-0.25
Preference	-0.15625	-0.407407	-0.0322581	-0.129032	-0.423077	-0.193548	-0.666667	0.0909091	-0.0625	-0.241379	-0.483871	-0.0967742	-0.290323	-0.205882	-0.0294118	-0.181818
Preference	-0.0645161	-0.6	-0.0689655	-0.291667	-0.344828	-0.166667	-0.2	-0.375	-0.137931	0	-0.241379	-0.25	-0.357143	0.214286	-0.285714	-0.24
Preference	-0.03125	-0.225806	0.166667	-0.205882	-0.333333	-0.217391	-0.322581	-0.0714286	-0.0526316	-0.208333	0.0384615	-0.384615	-0.0909091	-0.172414	-0.3	-0.0645161
Preference	-0.0869565	-0.40625	-0.235294	-0.482759	-0.0625	0.0714286	-0.129032	-0.142857	0	0	-0.318182	-0.421053	-0.0909091	-0.04	-0.214286	-0.193548
Preference	0	-0.366667	0.25	-0.533333	-0.04	-0.21875	0.0344828	-0.2	0.15625	-0.2	-0.40625	-0.266667	-0.305556	-0.212121	-0.314286	0.37037
Preference	-0.315789	-0.55	0.0357143	-0.1875	0.0454545	-0.142857	-0.037037	0.1875	-0.151515	0.166667	-0.0769231	0.0689655	-0.588235	-0.392857	-0.233333	-0.190476
Preference	0.136364	0.25	0.27027	-0.289474	-0.0263158	-0.34375	-0.15625	-0.0666667	-0.37931	-0.178571	-0.129032	-0.28125	0.230769	0.142857	-0.285714	-0.235294
Preference	-0.111111	-0.0769231	0.212121	-0.4375	-0.0625	-0.0689655	0.0333333	-0.481481	-0.0740741	-0.257143	-0.466667	-0.384615	0.111111	-0.178571	-0.0384615	0.105263
Preference	-0.153846	-0.1875	0	-0.451613	-0.16129	0.233333	0.193548	-0.111111	-0.34375	-0.166667	0	0.0322581	-0.0606061	-0.0769231	-0.0714286	-0.266667
Preference	-0.21875	-0.413793	-0.354839	-0.366667	0.269231	-0.277778	-0.117647	-0.0909091	0.0333333	0.193548	-0.125	-0.310345	-0.566667	0.115385	-0.411765	0.0714286
Preference	-0.266667	-0.333333	-0.173913	-0.708333	0.208333	-0.214286	-0.0689655	-0.5	-0.290323	0.0625	0.15625	-0.227273	0.121212	0.222222	-0.15625	0.4
Preference	0.0322581	-0.233333	-0.25	0	-0.555556	-0.129032	0.0645161	-0.413793	0	-0.363636	-0.0357143	-0.129032	0.366667	0.470588	0.16	0.166667
Preference	0.129032	-0.21875							0.0333333	-0.0769231			-0.53125	-0.233333	-0.266667	-0.214286
Preference													-0.393939	-0.30303
Preference													-0.181818	-0.09375
Sample size	19	19	18	18	18	18	18	18	19	19	18	18	21	21	19	19

## Sheet: 2B
	Combined groups 1,2	Combined groups 3,4	Combined groups 5,6	Combined groups 7,8	Combined groups 9,10	Combined groups 11,12	Combined groups 13,14	Combined groups 15,16
∆Preference	0.2	-0.0262321	0.431066	-0.0296296	0.261029	-0.0907692	-0.27549	-0.0951087
∆Preference	0.0994624	0.114943	0.201318	-0.0709091	-0.0339603	-0.375	-0.122211	-0.291536
∆Preference	0.114368	0.142063	0.0549451	0.0642857	-0.257576	-0.243056	0.0322581	-0.382576
∆Preference	0.138438	-0.201238	-0.107843	-0.00686275	-0.14869	0.216846	-0.0404762	-0.248148
∆Preference	-0.0106209	0.208333	0.0125	-0.112347	-0.00330688	-0.237637	-0.0628655	-0.249267
∆Preference	-0.046875	0.0767857	-0.0208333	-0.166667	-0.122414	-0.229032	-0.177419	-0.0923913
∆Preference	0.125579	0.0483871	-0.114764	-0.378788	0.0894397	-0.193548	-0.0422201	0.0762032
∆Preference	0.267742	0.111351	-0.0890805	0.0875	-0.0689655	0.00431034	-0.285714	-0.0228571
∆Preference	0.0972782	0.186275	-0.057971	-0.125576	0.0778509	0.211538	0.0407524	-0.117742
∆Preference	0.159647	0.123732	-0.0669643	0.00691244	0	0.0514354	-0.0254545	-0.0103687
∆Preference	0.183333	0.391667	0.089375	0.117241	0.178125	-0.0697917	-0.0467172	-0.342328
∆Preference	0.117105	0.111607	0.0941558	-0.112269	-0.159091	-0.0729443	-0.0976891	-0.0214286
∆Preference	-0.0568182	0.279872	0.158717	-0.0447917	-0.100369	0.0761089	0.043956	-0.0252101
∆Preference	-0.017094	0.324811	0.00323276	0.257407	0.0915344	-0.0410256	0.144841	-0.0718623
∆Preference	0.0168269	0.225806	-0.197312	0.15233	-0.0885417	-0.016129	0.00815851	0.097619
∆Preference	0.0975216	0.00591398	0.273504	-0.013369	-0.0801075	0.0926724	-0.341026	-0.241597
∆Preference	0.0333333	0.26721	0.21131	0.215517	-0.176411	0.191761	-0.0505051	-0.278125
∆Preference	0.132796	-0.125	-0.213262	0.239155	0.181818	0.046659	-0.0519608	-0.00333333
∆Preference	0.173891				0.0551282		-0.148958	-0.0261905
∆Preference							-0.0454545
∆Preference							-0.0440341
Sample size	19	18	18	18	19	18	21	19

## Sheet: 2C
	Combined groups 1,2,15,16	Combined groups 3,4,13,14	Combined groups 5,6,11,12	Combined groups 7,8,9,10
norm-∆PREF	2.03062	-0.266338	4.37666	-0.300833
norm-∆PREF	1.00985	1.16702	2.04401	-0.719948
norm-∆PREF	1.16119	1.44239	0.557863	0.6527
norm-∆PREF	1.40558	-2.0432	-1.09494	-0.0696782
norm-∆PREF	-0.107835	2.11523	0.126914	-1.14067
norm-∆PREF	-0.475927	0.779614	-0.211523	-1.69218
norm-∆PREF	1.27501	0.491279	-1.16521	-3.84587
norm-∆PREF	2.71841	1.13055	-0.904444	0.888397
norm-∆PREF	0.987676	1.89127	-0.588586	-1.27499
norm-∆PREF	1.62091	1.25627	-0.679896	0.0701828
norm-∆PREF	1.8614	3.97663	0.907434	1.19036
norm-∆PREF	1.18898	1.13316	0.955975	-1.13987
norm-∆PREF	-0.576881	2.84157	1.61147	-0.454775
norm-∆PREF	-0.173557	3.29784	0.0328226	2.61349
norm-∆PREF	0.170846	2.29264	-2.00333	1.54662
norm-∆PREF	0.990147	0.0600453	2.77692	-0.135737
norm-∆PREF	0.338437	2.71301	2.14545	2.18817
norm-∆PREF	1.34829	-1.26914	-2.16527	2.42816
norm-∆PREF	1.76554	2.79708	0.92159	-2.65026
norm-∆PREF	0.965649	1.24082	3.80742	0.344803
norm-∆PREF	2.96	-0.32752	2.46777	2.61519
norm-∆PREF	3.88433	0.410959	-2.20166	1.50966
norm-∆PREF	2.51948	0.63828	2.41276	0.0335751
norm-∆PREF	2.53083	1.80136	2.32539	1.24288
norm-∆PREF	0.938059	0.428665	1.96512	-0.908091
norm-∆PREF	-0.773699	2.90089	-0.0437634	0.700214
norm-∆PREF	0.232071	-0.413763	-2.14777	-0.790428
norm-∆PREF	1.19545	0.258443	-0.522229	0
norm-∆PREF	0.105274	0.474325	0.708602	-1.80852
norm-∆PREF	3.47569	0.991848	0.740611	1.61527
norm-∆PREF	0.217567	-0.446291	-0.772742	1.01906
norm-∆PREF	0.255961	-1.47059	0.416538	-0.929359
norm-∆PREF	0.729626	-0.0828342	0.16376	0.898973
norm-∆PREF	-0.991137	3.46247	-0.940913	0.81334
norm-∆PREF	2.45296	0.512783	-1.94697	1.79112
norm-∆PREF	2.82383	0.527563	-0.473734	-1.84602
norm-∆PREF	0.0338437	1.51239		-0.559723
norm-∆PREF	0.265915	0.461505
norm-∆PREF		0.447083
Sample size	38	39	36	37

## Sheet: 3A
Proportion in test mixture	Median norm-∆Pref for BA:HA		Linear expectation
1	1		1
0.95	0.994864		0.9
0.85	0.774827		0.7
0.8	0.233061		0.6
0.6	0.0272242		0.2
Proportion in test mixture	Median norm-∆Pref for 1-OCT-3-OL:3-OCT
1	1		1
0.9	0.779614		0.8
0.8	0.145337		0.6
0.6	0.0335751		0.2

## Sheet: 3B
	norm-∆PREF @ 0.8 mixture ratio
BA/HA	0.865811
BA/HA	-0.285136
BA/HA	1.36029
BA/HA	1.56827
BA/HA	0.587602
BA/HA	-1.46281
BA/HA	0.844363
BA/HA	-0.318442
BA/HA	-0.632202
BA/HA	-0.330849
BA/HA	0.264146
BA/HA	0.178687
BA/HA	0.767673
BA/HA	-1.21311
BA/HA	-0.367433
BA/HA	0.958321
BA/HA	0.699052
BA/HA	0.658846
BA/HA	-0.248137
BA/HA	-0.363934
BA/HA	0.853362
BA/HA	-1.26727
BA/HA	-2.17524
BA/HA	2.26292
BA/HA	-0.414132
BA/HA	-1.33356
BA/HA	-0.69754
BA/HA	-2.07066
BA/HA	1.01982
BA/HA	0.241913
BA/HA	-0.762862
BA/HA	1.76033
BA/HA	0.909835
BA/HA	0.173061
BA/HA	0.470604
BA/HA	-0.07943
BA/HA	1.34453
BA/HA	-1.78132
BA/HA	-1.2763
BA/HA	2.67491
BA/HA	-1.15088
BA/HA	0.101618
BA/HA	0.620342
BA/HA	-0.485935
BA/HA	0.779859
BA/HA	0.121311
BA/HA	0.224209
BA/HA	2.28307
BA/HA	1.12466
BA/HA	0.0901992
BA/HA	1.6377
BA/HA	-0.55045
BA/HA	1.75563
BA/HA	0.352194
BA/HA	-0.102945
BA/HA	0.190664
BA/HA	-0.379098
BA/HA	0.112506
BA/HA	1.35109
BA/HA	-0.317925
BA/HA	1.06147
BA/HA	3.46243
BA/HA	1.50593
BA/HA	-1.01721
BA/HA	0.186516
BA/HA	-0.40753
BA/HA	0.432172
BA/HA	0.990012
BA/HA	0.198142
BA/HA	1.31016
BA/HA	1.69469
BA/HA	-0.0150593
BA/HA	1.81317
BA/HA	1.40052
BA/HA	0.206663
BA/HA	1.60729
BA/HA	0.525508
BA/HA	2.44518
BA/HA	2.22404
BA/HA	-1.4153
1-OCT-3-OL/3-OCT	4.37666
1-OCT-3-OL/3-OCT	2.04401
1-OCT-3-OL/3-OCT	0.557863
1-OCT-3-OL/3-OCT	-1.09494
1-OCT-3-OL/3-OCT	0.126914
1-OCT-3-OL/3-OCT	-0.211523
1-OCT-3-OL/3-OCT	-1.16521
1-OCT-3-OL/3-OCT	-0.904444
1-OCT-3-OL/3-OCT	-0.588586
1-OCT-3-OL/3-OCT	-0.679896
1-OCT-3-OL/3-OCT	0.907434
1-OCT-3-OL/3-OCT	0.955975
1-OCT-3-OL/3-OCT	1.61147
1-OCT-3-OL/3-OCT	0.0328226
1-OCT-3-OL/3-OCT	-2.00333
1-OCT-3-OL/3-OCT	2.77692
1-OCT-3-OL/3-OCT	2.14545
1-OCT-3-OL/3-OCT	-2.16527
1-OCT-3-OL/3-OCT	0.92159
1-OCT-3-OL/3-OCT	3.80742
1-OCT-3-OL/3-OCT	2.46777
1-OCT-3-OL/3-OCT	-2.20166
1-OCT-3-OL/3-OCT	2.41276
1-OCT-3-OL/3-OCT	2.32539
1-OCT-3-OL/3-OCT	1.96512
1-OCT-3-OL/3-OCT	-0.0437634
1-OCT-3-OL/3-OCT	-2.14777
1-OCT-3-OL/3-OCT	-0.522229
1-OCT-3-OL/3-OCT	0.708602
1-OCT-3-OL/3-OCT	0.740611
1-OCT-3-OL/3-OCT	-0.772742
1-OCT-3-OL/3-OCT	0.416538
1-OCT-3-OL/3-OCT	0.16376
1-OCT-3-OL/3-OCT	-0.940913
1-OCT-3-OL/3-OCT	-1.94697
1-OCT-3-OL/3-OCT	-0.473734
Sample size	116

## Sheet: S1A
	BA (Combined groups 1,2)			HA (Combined groups 21,22)
∆Preference	0.179537		∆Preference x (-1)	-0.0340909
∆Preference	-0.0697674		∆Preference x (-1)	0.217532
∆Preference	0.187037		∆Preference x (-1)	0.499567
∆Preference	0.315986		∆Preference x (-1)	0.4102
∆Preference	0.0740741		∆Preference x (-1)	0.160606
∆Preference	0.0388655		∆Preference x (-1)	0.173387
∆Preference	-0.0116487		∆Preference x (-1)	0.20356
∆Preference	-0.0344828		∆Preference x (-1)	0.00769231
∆Preference	0.415242		∆Preference x (-1)	0.306397
∆Preference	0.357143		∆Preference x (-1)	0.347426
∆Preference	0.207219		∆Preference x (-1)	0.513853
∆Preference	0.169697		∆Preference x (-1)	0.381185
∆Preference	0.4		∆Preference x (-1)	0.194444
∆Preference	0.2617		∆Preference x (-1)	0.186525
∆Preference	0.255952		∆Preference x (-1)	0.380112
∆Preference	-0.0918803		∆Preference x (-1)	0.1337
∆Preference	0.370457		∆Preference x (-1)	0.436869
∆Preference	0.0994624		∆Preference x (-1)	0.0906863
∆Preference	-0.016129		∆Preference x (-1)	0.0861111
∆Preference	0.168449		∆Preference x (-1)	0.0068109
∆Preference	0.179842		∆Preference x (-1)	-0.0645161
∆Preference	-0.203106		∆Preference x (-1)	0.294335
∆Preference	-0.104814		∆Preference x (-1)	0.492424
∆Preference	0.279101		∆Preference x (-1)	-0.0685185
∆Preference	0.179487		∆Preference x (-1)	0.284011
∆Preference	-0.183024		∆Preference x (-1)	0.165954
∆Preference	0.0833333		∆Preference x (-1)	0.198317
∆Preference	0.176587		∆Preference x (-1)	0.406593
∆Preference	0.622605		∆Preference x (-1)	-0.0616711
∆Preference	0.0740741		∆Preference x (-1)	0.515
∆Preference	-0.171137		∆Preference x (-1)	0.637931
∆Preference	0.431034		∆Preference x (-1)	0.0266667
∆Preference	0.233333		∆Preference x (-1)	0.196679
∆Preference	0.397778		∆Preference x (-1)	-0.0109195
∆Preference	0.377984		∆Preference x (-1)	-0.0397878
∆Preference	0.0307882		∆Preference x (-1)	0.331044
∆Preference	0.467365		∆Preference x (-1)	-0.155172
∆Preference	0.125139		∆Preference x (-1)	0.711367
∆Preference	-0.126897		∆Preference x (-1)	0.386084
∆Preference	0.355952		∆Preference x (-1)	-0.144089
Sample size	40		Sample size	40

## Sheet: S1B
	1-OCT-3-OL (Combined groups 1,2)			3-OCT (Combined groups 15,16)
∆Preference	0.2		∆Preference x (-1)	0.0951087
∆Preference	0.0994624		∆Preference x (-1)	0.291536
∆Preference	0.114368		∆Preference x (-1)	0.382576
∆Preference	0.138438		∆Preference x (-1)	0.248148
∆Preference	-0.0106209		∆Preference x (-1)	0.249267
∆Preference	-0.046875		∆Preference x (-1)	0.0923913
∆Preference	0.125579		∆Preference x (-1)	-0.0762032
∆Preference	0.267742		∆Preference x (-1)	0.0228571
∆Preference	0.0972782		∆Preference x (-1)	0.117742
∆Preference	0.159647		∆Preference x (-1)	0.0103687
∆Preference	0.183333		∆Preference x (-1)	0.342328
∆Preference	0.117105		∆Preference x (-1)	0.0214286
∆Preference	-0.0568182		∆Preference x (-1)	0.0252101
∆Preference	-0.017094		∆Preference x (-1)	0.0718623
∆Preference	0.0168269		∆Preference x (-1)	-0.097619
∆Preference	0.0975216		∆Preference x (-1)	0.241597
∆Preference	0.0333333		∆Preference x (-1)	0.278125
∆Preference	0.132796		∆Preference x (-1)	0.00333333
∆Preference	0.173891		∆Preference x (-1)	0.0261905
Sample size	19		Sample size	19
